# Supplementary material for: Improving the precision of shock resuscitation by predicting fluid responsiveness with machine learning and arterial blood pressure waveform data
Source: Sci Rep. 2024 Jan 26;14:2227. doi: 10.1038/s41598-023-50120-5 (PMC10817926; doi:10.1038/s41598-023-50120-5)
Supplement: Supplementary file 11 — Supplementary Table S11. [file 41598_2023_50120_MOESM11_ESM.xlsx]

## Sheet: Sheet1
Supplementary Table 1: Classification performance of random forest model (using statistical feature selection and correlation threshold of 0.9) on datasets separated by injury model
Trained On	Tested On	Accuracy	AUROC	Precision	Recall	Specificity	AUPRC
HEM	IRI	0.81	0.84	0.76	0.85	0.77	0.79
	EPACC	0.82	0.66	0.81	1	0.19	0.85
EPACC	HEM	0.67	0.76	0.67	0.6	0.73	0.71
	IRI	0.71	0.85	0.63	0.91	0.53	0.75
IRI	HEM	0.63	0.76	1	0.21	1	0.77
	EPACC	0.67	0.81	0.94	0.61	0.87	0.92
IRI, Ischemia-Reperfusion Injury; HEM, Hemorrhagic shock; EPACC, Ischemia-reperfusion injury followed by intermittent occlusion of the supraceliac aorta; AUROC, Area under receiver operating characteristic curve; AUPRC, Area under precision recall curve
