# Supplementary material for: Improving the precision of shock resuscitation by predicting fluid responsiveness with machine learning and arterial blood pressure waveform data
Source: Sci Rep. 2024 Jan 26;14:2227. doi: 10.1038/s41598-023-50120-5 (PMC10817926; doi:10.1038/s41598-023-50120-5)
Supplement: Supplementary file 12 — Supplementary Table S12. [file 41598_2023_50120_MOESM12_ESM.xlsx]

## Sheet: Sheet1
Supplementary Table 2: Description of the composition of the 29 pig level splits of the entire dataset by bolus number, proportion fluid responsive, and proportion in each injury model.
Split	Training (n)	Test (n)	% FR, Training	% FR, Test	% IRI, Training	% EPACC, Training	% HEM, Training	% IRI, Test	% EPACC, Test	% HEM, Test
1	276	118	55	64	34	29	37	21	52	27
2	268	126	59	56	35	32	32	19	43	38
3	283	111	60	53	32	33	35	25	42	32
4	279	115	61	50	30	37	33	30	33	37
5	252	142	58	57	27	37	36	35	34	31
6	260	134	54	65	27	38	34	36	31	34
7	265	129	58	57	31	32	37	29	43	28
8	261	133	55	63	18	35	47	54	38	8
9	297	97	57	62	33	33	34	22	45	33
10	250	144	55	62	25	36	38	39	35	26
11	267	127	58	57	32	38	30	27	31	43
12	262	132	61	51	24	41	35	42	25	33
13	259	135	61	52	19	34	47	51	39	10
14	292	102	55	65	38	29	32	7	54	39
15	269	125	57	59	28	34	38	35	40	25
16	281	113	59	54	35	34	31	18	41	42
17	263	131	56	61	27	38	35	37	32	31
18	283	111	58	59	34	32	34	21	46	33
19	274	120	58	57	35	33	32	18	42	39
20	262	132	61	52	29	37	33	32	33	36
21	273	121	57	60	36	31	33	18	46	36
22	289	105	56	62	25	29	46	44	55	1
23	241	153	60	54	29	38	33	32	33	35
24	246	148	57	59	35	42	23	23	25	52
25	272	122	57	59	34	28	38	21	52	26
26	252	142	56	61	23	33	45	44	42	15
27	297	97	56	63	29	29	42	34	56	10
28	279	115	61	50	29	39	32	34	27	39
29	253	141	60	55	33	37	30	25	33	42
FR, Fluid responsive; IRI, Ischemia-Reperfusion Injury; HEM, Hemorrhagic shock; EPACC, Ischemia-reperfusion injury followed by intermittent occlusion of the supraceliac aorta
