# Supplementary material for: Improving the precision of shock resuscitation by predicting fluid responsiveness with machine learning and arterial blood pressure waveform data
Source: Sci Rep. 2024 Jan 26;14:2227. doi: 10.1038/s41598-023-50120-5 (PMC10817926; doi:10.1038/s41598-023-50120-5)
Supplement: Supplementary file 13 — Supplementary Table S13. [file 41598_2023_50120_MOESM13_ESM.xlsx]

## Sheet: Sheet1
Supplementary Table 3: Feature description table
Feature Code	Feature Description
median_sys_pres	Median of systolic pressure
std_sys_pres	Standard deviation of systolic pressure
median_dias_pres	Median of diastolic pressure
std_dias_pres	Standard deviation of diastolic pressure
median_dic_pres	Median of dicrotic notch pressure
std_dic_pres	Standard deviation of dicrotic notch pressure
median_map	Median of mean arterial blood pressure
std_map	Standard deviation of mean arterial blood pressure
median_heart_rate	Median of heart rate
std_heart_rate	Standard deviation of heart rate
median_t_sys_rise	Median of duration of the systolic rise phase (beat start to systolic maximum)
std_t_sys_rise	Standard deviation of duration of the systolic rise phase (beat start to systolic maximum)
median_t_sys	Median of duration of the systolic phase (beat start to dicrotic notch)
std_t_sys	Standard deviation of duration of the systolic phase (beat start to dicrotic notch)
median_t_dia	Median of duration of the diastolic phase (dicrotic notch to beat end)
std_t_dia	Standard deviation of duration of the diastolic phase (dicrotic notch to beat end)
median_ibi	Median of inter-beat interval
std_ibi	Standard deviation of inter-beat interval
median_pulse_pres	Median of pulse pressure
std_pulse_pres	Standard deviation of pulse pressure
median_avg_sys_rise	Median of average of the systolic rise portion of the waveform
std_avg_sys_rise	Standard deviation of average of the systolic rise portion of the waveform
median_avg_sys	Median of average of the systolic portion of the waveform
std_avg_sys	Standard deviation of average of the systolic portion of the waveform
median_avg_dia	Median of average of the of the diastolic portion of the waveform
std_avg_dia	Standard deviation of average of the of the diastolic portion of the waveform
median_pp_area	Median of area under the beat waveform
std_pp_area	Standard deviation of area under the beat waveform
median_pp_area_nor	Median of area under the beat normalized by the number of samples
std_pp_area_nor	Standard deviation of area under the beat normalized by the number of samples
median_sys_area	Median of area under the systolic phase of the beat (beat start to dicrotic notch)
std_sys_area	Standard deviation of area under the systolic phase of the beat (beat start to dicrotic notch)
median_sys_area_nor	Median of area under the systolic phase normalized by the number of samples
std_sys_area_nor	Standard deviation of area under the systolic phase normalized by the number of samples
median_sys_rise_area	Median of area from the start of the beat to the systolic maximum
std_sys_rise_area	Standard deviation of area from the start of the beat to the systolic maximum
median_sys_rise_area_nor	Median of area from the start of the beat to the systolic maximum normalized by the number of samples
std_sys_rise_area_nor	Standard deviation of area from the start of the beat to the systolic maximum normalized by the number of samples
median_sys_dec_area	Median of area from the systolic maximum to the dicrotic notch
std_sys_dec_area	Standard deviation of area from the systolic maximum to the dicrotic notch
median_sys_dec_area_nor	Median of area from the systolic maximum to the dicrotic notch normalized by the number of samples
std_sys_dec_area_nor	Standard deviation of area from the systolic maximum to the dicrotic notch normalized by the number of samples
median_dec_area	Median of area from the systolic maximum to the start of the next beat
std_dec_area	Standard deviation of area from the systolic maximum to the start of the next beat
median_dec_area_nor	Median of area from the systolic maximum to the start of the next beat normalized by the number of samples
std_dec_area_nor	Standard deviation of area from the systolic maximum to the start of the next beat normalized by the number of samples
median_dia_area	Median of area under the diastolic portion of the waveform
std_dia_area	Standard deviation of area under the diastolic portion of the waveform
median_dia_area_nor	Median of area under the diastolic portion of the waveform normalized by the number of samples
std_dia_area_nor	Standard deviation of area under the diastolic portion of the waveform normalized by the number of samples
