# Supplementary material for: Improving the precision of shock resuscitation by predicting fluid responsiveness with machine learning and arterial blood pressure waveform data
Source: Sci Rep. 2024 Jan 26;14:2227. doi: 10.1038/s41598-023-50120-5 (PMC10817926; doi:10.1038/s41598-023-50120-5)
Supplement: Supplementary file 14 — Supplementary Table S14. [file 41598_2023_50120_MOESM14_ESM.xlsx]

## Sheet: Sheet1
Supplementary Table 4: Split-wise comparison of classification performance of random forest algorithm with different feature selection methods and PPV based classification for holdout sets
Feature Selection Method	Split	Classification performance of Random Forest			Classification Performance of PPV
		AUROC	Recall	Specificity	AUROC	Recall	Specificity
Statistical Feature Selection	1	0.79	0.92	0.42	0.76	0.89	0.55
	2	0.89	0.92	0.73	0.71	0.94	0.38
	3	0.85	0.93	0.54	0.74	0.91	0.42
	4	0.82	0.96	0.5	0.78	0.92	0.53
	5	0.83	0.9	0.59	0.75	0.9	0.46
	6	0.8	0.77	0.79	0.77	0.93	0.52
	7	0.85	0.82	0.71	0.73	0.92	0.47
	8	0.91	0.92	0.71	0.73	0.89	0.5
	9	0.71	0.77	0.54	0.77	0.91	0.48
	10	0.78	0.78	0.65	0.75	0.88	0.51
	11	0.84	0.9	0.58	0.74	0.89	0.45
	12	0.78	0.79	0.66	0.72	0.92	0.44
	13	0.86	0.89	0.65	0.73	0.92	0.48
	14	0.77	0.76	0.64	0.74	0.94	0.45
	15	0.84	0.85	0.63	0.74	0.92	0.51
	16	0.89	0.89	0.77	0.73	0.93	0.42
	17	0.86	0.83	0.71	0.74	0.92	0.47
	18	0.85	0.82	0.7	0.73	0.91	0.48
	19	0.84	0.94	0.52	0.75	0.9	0.46
	20	0.86	0.94	0.52	0.72	0.9	0.47
	21	0.86	0.72	0.84	0.74	0.95	0.4
	22	0.87	0.98	0.53	0.75	0.9	0.5
	23	0.82	0.87	0.57	0.73	0.89	0.47
	24	0.79	0.81	0.63	0.79	0.91	0.53
	25	0.86	0.89	0.7	0.77	0.91	0.46
	26	0.87	0.87	0.63	0.73	0.88	0.53
	27	0.89	0.87	0.69	0.72	0.88	0.46
	28	0.85	0.81	0.68	0.75	0.91	0.46
	29	0.86	0.9	0.66	0.73	0.93	0.4
Mutual Information	1	0.74	0.92	0.4	0.76	0.89	0.55
	2	0.85	0.89	0.8	0.71	0.94	0.38
	3	0.85	0.95	0.52	0.74	0.91	0.42
	4	0.79	0.95	0.43	0.78	0.92	0.53
	5	0.84	0.91	0.57	0.75	0.9	0.46
	6	0.8	0.8	0.74	0.77	0.93	0.52
	7	0.84	0.79	0.71	0.73	0.92	0.47
	8	0.88	0.92	0.69	0.73	0.89	0.5
	9	0.7	0.77	0.65	0.77	0.91	0.48
	10	0.75	0.78	0.61	0.75	0.88	0.51
	11	0.83	0.89	0.55	0.74	0.89	0.45
	12	0.79	0.76	0.69	0.72	0.92	0.44
	13	0.87	0.91	0.55	0.73	0.92	0.48
	14	0.76	0.74	0.64	0.74	0.94	0.45
	15	0.85	0.84	0.65	0.74	0.92	0.51
	16	0.86	0.87	0.77	0.73	0.93	0.42
	17	0.83	0.83	0.73	0.74	0.92	0.47
	18	0.83	0.82	0.7	0.73	0.91	0.48
	19	0.81	0.93	0.46	0.75	0.9	0.46
	20	0.87	0.96	0.5	0.72	0.9	0.47
	21	0.84	0.71	0.86	0.74	0.95	0.4
	22	0.87	0.98	0.4	0.75	0.9	0.5
	23	0.79	0.87	0.53	0.73	0.89	0.47
	24	0.77	0.84	0.53	0.79	0.91	0.53
	25	0.84	0.85	0.72	0.77	0.91	0.46
	26	0.86	0.88	0.61	0.73	0.88	0.53
	27	0.87	0.87	0.61	0.72	0.88	0.46
	28	0.81	0.74	0.72	0.75	0.91	0.46
	29	0.84	0.9	0.66	0.73	0.93	0.4
Permutation Importance	1	0.76	0.96	0.37	0.76	0.89	0.55
	2	0.9	0.86	0.76	0.71	0.94	0.38
	3	0.86	0.93	0.52	0.74	0.91	0.42
	4	0.83	1	0.43	0.78	0.92	0.53
	5	0.84	0.9	0.57	0.75	0.9	0.46
	6	0.8	0.79	0.77	0.77	0.93	0.52
	7	0.84	0.79	0.73	0.73	0.92	0.47
	8	0.89	0.89	0.57	0.73	0.89	0.5
	9	0.65	0.73	0.46	0.77	0.91	0.48
	10	0.78	0.83	0.57	0.75	0.88	0.51
	11	0.78	0.81	0.51	0.74	0.89	0.45
	12	0.76	0.76	0.55	0.72	0.92	0.44
	13	0.85	0.89	0.66	0.73	0.92	0.48
	14	0.76	0.76	0.67	0.74	0.94	0.45
	15	0.79	0.86	0.49	0.74	0.92	0.51
	16	0.89	0.89	0.75	0.73	0.93	0.42
	17	0.84	0.86	0.71	0.74	0.92	0.47
	18	0.81	0.85	0.57	0.73	0.91	0.48
	19	0.83	0.93	0.42	0.75	0.9	0.46
	20	0.87	0.94	0.53	0.72	0.9	0.47
	21	0.85	0.71	0.82	0.74	0.95	0.4
	22	0.86	0.97	0.5	0.75	0.9	0.5
	23	0.77	0.81	0.59	0.73	0.89	0.47
	24	0.77	0.81	0.53	0.79	0.91	0.53
	25	0.86	0.85	0.68	0.77	0.91	0.46
	26	0.88	0.88	0.63	0.73	0.88	0.53
	27	0.86	0.87	0.64	0.72	0.88	0.46
	28	0.82	0.81	0.7	0.75	0.91	0.46
	29	0.84	0.88	0.63	0.73	0.93	0.4
Recursive Feature Elimination	1	0.74	0.92	0.42	0.76	0.89	0.55
	2	0.88	0.87	0.76	0.71	0.94	0.38
	3	0.85	0.95	0.5	0.74	0.91	0.42
	4	0.79	0.93	0.5	0.78	0.92	0.53
	5	0.83	0.9	0.56	0.75	0.9	0.46
	6	0.8	0.8	0.72	0.77	0.93	0.52
	7	0.84	0.79	0.75	0.73	0.92	0.47
	8	0.89	0.92	0.73	0.73	0.89	0.5
	9	0.7	0.77	0.59	0.77	0.91	0.48
	10	0.76	0.79	0.59	0.75	0.88	0.51
	11	0.83	0.9	0.55	0.74	0.89	0.45
	12	0.81	0.81	0.68	0.72	0.92	0.44
	13	0.85	0.9	0.57	0.73	0.92	0.48
	14	0.78	0.73	0.69	0.74	0.94	0.45
	15	0.85	0.85	0.65	0.74	0.92	0.51
	16	0.87	0.84	0.75	0.73	0.93	0.42
	17	0.85	0.84	0.71	0.74	0.92	0.47
	18	0.83	0.83	0.65	0.73	0.91	0.48
	19	0.81	0.93	0.48	0.75	0.9	0.46
	20	0.83	0.96	0.52	0.72	0.9	0.47
	21	0.85	0.71	0.86	0.74	0.95	0.4
	22	0.86	0.97	0.43	0.75	0.9	0.5
	23	0.8	0.87	0.53	0.73	0.89	0.47
	24	0.76	0.81	0.53	0.79	0.91	0.53
	25	0.84	0.86	0.74	0.77	0.91	0.46
	26	0.85	0.9	0.61	0.73	0.88	0.53
	27	0.86	0.87	0.58	0.72	0.88	0.46
	28	0.82	0.74	0.7	0.75	0.91	0.46
	29	0.85	0.9	0.64	0.73	0.93	0.4
AUROC, Area under receiver operating characteristic curve; PPV, Pulse Pressure Variation
