# Supplementary material for: Improving the precision of shock resuscitation by predicting fluid responsiveness with machine learning and arterial blood pressure waveform data
Source: Sci Rep. 2024 Jan 26;14:2227. doi: 10.1038/s41598-023-50120-5 (PMC10817926; doi:10.1038/s41598-023-50120-5)
Supplement: Supplementary file 16 — Supplementary Table S16. [file 41598_2023_50120_MOESM16_ESM.xlsx]

## Sheet: Table
Supplementary Table 6: Hemodynamic Variables* Before and After Fluid Challenges
	Fluid Responsive Boluses		Fluid Non-Responsive Boluses
Hemodynamic Variable	Pre-Bolus	Post-Bolus	Pre-Bolus	Post-Bolus
Heart Rate	139.9	123.2	115.8	97.6
SBP	89.6	92.6	96.8	83.8
DBP	44.4	44.2	56.5	49
MAP	64	66.3	75.4	65.7
% Change in SV	NA	35.7	NA	5.7
*Values represent the median of all beats measured in the 60 seconds pre- and post-bolus; SBP, systolic blood pressure; DBP, diastolic blood pressure; MAP, mean arterial blood pressure; SV, stroke volume
