# Supplementary material for: Improving the precision of shock resuscitation by predicting fluid responsiveness with machine learning and arterial blood pressure waveform data
Source: Sci Rep. 2024 Jan 26;14:2227. doi: 10.1038/s41598-023-50120-5 (PMC10817926; doi:10.1038/s41598-023-50120-5)
Supplement: Supplementary file 17 — Supplementary Table S17. [file 41598_2023_50120_MOESM17_ESM.xlsx]

## Sheet: Sheet1
Supplementary Table 7: Comparison of average training performance of different classification algorithms across 29 training splits. Each of them was evaluated with statistical feature selection.
Algorithm	Accuracy	AUROC	Precision	Recall	Specificity	AUPRC
SVM	0.7	0.83	0.74	0.81	0.55	0.86
LR	0.74	0.8	0.78	0.79	0.68	0.84
XGB	0.75	0.86	0.84	0.72	0.8	0.88
RF	0.78	0.86	0.8	0.84	0.7	0.88
AUROC, Area under receiver operating characteristic curve; AUPRC, Area under precision recall curve; SVM, Support Vector Machine; LR, Logistic Regression; XGB, Extreme Gradient Boosting (XGBoost); RF, Random Forest
