# Supplementary material for: Improving the precision of shock resuscitation by predicting fluid responsiveness with machine learning and arterial blood pressure waveform data
Source: Sci Rep. 2024 Jan 26;14:2227. doi: 10.1038/s41598-023-50120-5 (PMC10817926; doi:10.1038/s41598-023-50120-5)
Supplement: Supplementary file 18 — Supplementary Table S18. [file 41598_2023_50120_MOESM18_ESM.xlsx]

## Sheet: Sheet1
Supplementary Table 8: Classification performance metrics on training and holdout sets across all 29 dataset splits for pulse pressure variation (PPV) as a univariate predictor of change in stroke volume in response to bolus administration, and the 12-feature random forest model.
Data	Feature Selection Method	Accuracy	AUROC	Precision	Recall	Specificity	AUPRC
Train	PPV	0.76±0.01	0.77±0.02	0.74±0.02	0.9±0.01	0.57±0.03	0.76±0.02
	12-Feature Model	0.78±0.05	0.85±0.06	0.79±0.08	0.84±0.08	0.69±0.13	0.87±0.06
Test	PPV	0.74±0.02	0.73±0.02	0.71±0.02	0.91±0.01	0.49±0.03	0.73±0.02
	12-Feature Model	0.76±0.02	0.82±0.02	0.77±0.02	0.86±0.02	0.64±0.03	0.83±0.02
AUROC, Area under receiver operating characteristic curve; AUPRC, Area under precision recall curve; PPV, Pulse pressure variation
